# Supplementary material for: Anthocyanin-Related Pigments: Natural Allies for Skin Health Maintenance and Protection
Source: Antioxidants (Basel). 2021 Jun 28;10(7):1038. doi: 10.3390/antiox10071038 (PMC8300807; doi:10.3390/antiox10071038)
Supplement: Supplementary file 1 [file antioxidants-10-01038-s001.zip]

Archive with 1 entries (1 files):
- antioxidants-1282622-supplementary.pdf
